# Supplementary material for: Trace Elements in Tears: Comparison of Rural and Urban Populations Using Particle Induced X-ray Emission
Source: J Pers Med. 2022 Oct 2;12(10):1633. doi: 10.3390/jpm12101633 (PMC9605629; doi:10.3390/jpm12101633)
Supplement: Supplementary file 1 [file jpm-12-01633-s001.zip]

Archive with 1 entries (1 files):
- jpm-1837284-supplementary.pdf
